# Supplementary material for: MiR-15a-5p Confers Chemoresistance in Acute Myeloid Leukemia by Inhibiting Autophagy Induced by Daunorubicin
Source: Int J Mol Sci. 2021 May 13;22(10):5153. doi: 10.3390/ijms22105153 (PMC8152749; doi:10.3390/ijms22105153)
Supplement: Supplementary file 1 [file ijms-22-05153-s001.zip]

Archive with 1 entries (1 files):
- ijms-1220572-supplementary.pdf
